# Supplementary material for: Mapping quantal touch using 7 Tesla functional magnetic resonance imaging and single-unit intraneural microstimulation
Source: eLife. 2016 May 7;5:e12812. doi: 10.7554/eLife.12812 (PMC4898929; doi:10.7554/eLife.12812)
Supplement: Figure 3—source data 1. — This matlab file contains variables for each individual unit (U4, U5, U6, U8, U9, U11) with fields ‘micro_stats’ and ‘vibro_stats’ containing a structure with the results for single unit INMS and vibrotactile stimulation of the unit’s receptive field, respectively. Each structure has the following fields: ‘zetaMean’, ‘betaSem’: (5 digits x 1)-vector containing mean Z-score (FDR-corrected) and standard error across voxels for each Digit ROI; ‘PropActVox’: (5 digits x 1)-vector containing proportion of active voxels (Z>3.08, FDR-corrected) in each Digit ROI; and ‘betaMean’, ‘betaSem’: (5 digits x 1)-vector containing mean GLM parameter estimate and standard error across voxels for each Digit ROI. GLM parameter estimates are not plot in Figure 3 but are used for subsequent group analysis. DOI: http://dx.doi.org/10.7554/eLife.12812.007 [file elife-12812-fig3-data1.zip]

Archive with 1 entries (1 files):
- Figure3_SourceData1.mat
