# Supplementary material for: Mapping quantal touch using 7 Tesla functional magnetic resonance imaging and single-unit intraneural microstimulation
Source: eLife. 2016 May 7;5:e12812. doi: 10.7554/eLife.12812 (PMC4898929; doi:10.7554/eLife.12812)
Supplement: Figure 4—source data 1. — This matlab file contains the 2D-matrices (11 x 5), related to each panel in Figure 4, that were used for the 1-way analysis of variance (performed using the ‘anova1’ matlab command). Each matrix row contains data for each of the 7 units (there are up to eleven 1st degree neighboring digit ROIs) and each matrix columns represents the ‘proximity’ to the stimulated digit ROI (stimulated digit ROI, 1st degree, 2nd degree, 3rd degree and 4th degree neighboring digit ROIs). ‘Zeta_micro’ and ‘Zeta_vibro’ are the matrices containing the Z-score (FDR-corrected) values, ‘PerVox_micro’ and ‘PerVox_vibro’ contain the proportion of active voxels (Z>3.08, FDR-corrected) and’ Beta_micro’ and ‘Beta_vibro’ contain the GLM parameter estimates for INMS and vibrotactile stimulation respectively. ANOVA results show a significant difference in mean Z-score (F4,30=14.08, p<10-5; F4,30=12.97, p<10-5), proportion of active voxels (F4,30=16.12, p<10-6; F4,30=17.64, p<10-6) and GLM parameter estimates (F4,30=13.52, p<10-5; F4,30=14.1, p<10-5) across the stimulated and neighboring digit classification (INMS; vibrotactile). DOI: http://dx.doi.org/10.7554/eLife.12812.010 [file elife-12812-fig4-data1.zip]

Archive with 1 entries (1 files):
- Figure4SourceData1.mat
