# Supplementary material for: Mapping quantal touch using 7 Tesla functional magnetic resonance imaging and single-unit intraneural microstimulation
Source: eLife. 2016 May 7;5:e12812. doi: 10.7554/eLife.12812 (PMC4898929; doi:10.7554/eLife.12812)
Supplement: Table 2—source data 1. — This matlab file contains 2D-matrices (19x5) with the results for single unit INMS for each of the 5 individual units (U1, U4, U6, U8, U11) in each of the 19 ROIs. 'BetaValues’ contains mean across voxels of the beta values, ‘Z-score’ contains the mean Z_score (FDR- corrected) across voxels and ‘NumberVoxels’ contains the number of significant active voxels (Z > 3.08, FDR-corrected) in the ROI. Table 2 summarizes the results by showing the mean and standard error across the 5 units. DOI: http://dx.doi.org/10.7554/eLife.12812.013 [file elife-12812-table2-data1.zip]

Archive with 1 entries (1 files):
- Table2SourceData1.mat
